# Supplementary material for: A multi-decadal record of oceanographic changes of the past ~165 years (1850-2015 AD) from Northwest of Iceland
Source: PLoS One. 2020 Sep 29;15(9):e0239373. doi: 10.1371/journal.pone.0239373 (PMC7523958; doi:10.1371/journal.pone.0239373)
Supplement: S1 Table — (XLSX) [file pone.0239373.s001.xlsx]

## Sheet: S1_Table
Station cruise	water (m)	Lab ID	d18O H2O permille VSMOW	Lab ID	d13C DIC permille VPDB	Replicate	Replicate	avgerage	1 sigma
	depth				d13C-1	d13C-2	d13C-3	avgerage	1 sigma
GS15-198-33	10	2015-16B-001	0.187991	2015-14-001	1.40736	1.40208	1.52368	1.44437	0.0687308
	20	2015-16B-002	0.257386
	50	2015-16B-003	0.287951	2015-14-002	0.885447	0.875875	0.924307	0.89521	0.0256493
	100	2015-16B-004	0.372847
	200	2015-16B-005	0.371087
	350	2015-16B-006	0.361111	2015-14-003	0.639922	0.682757	0.686772	0.669817	0.0259678
