# Supplementary material for: A multi-decadal record of oceanographic changes of the past ~165 years (1850-2015 AD) from Northwest of Iceland
Source: PLoS One. 2020 Sep 29;15(9):e0239373. doi: 10.1371/journal.pone.0239373 (PMC7523958; doi:10.1371/journal.pone.0239373)
Supplement: S2 Table — (XLSX) [file pone.0239373.s002.xlsx]

## Sheet: S2_Table
orig. depth GS15-198-33 MC-B	new depth GS15-198-33 MC-B	orig. depth GS15-198-33 GC	splice depth scale (cm)	Age (AD yrs)	N.pachyderma d 13C/12C Mean VPDB	N.pachyderma d13C/12C Std.Dev.	N.pachyderma d18O/16O Mean VPDB	N.pachyderma d18O/16O Std.Dev.		orig. depth GS15-198-33 MC-E	new depth GS15-198-33 MC-E	orig. depth GS15-198-33 GC	splice depth scale (cm)	Age (AD yrs)	M.barleeanum d13C/12C permille VPDB	M.barleeanum d13C/12C Std.dev	M.barleeanum d18O/16O permille VPDB	M.barleeanum d18O/16O Std.dev	M.barleeanum d18O/16O permille +vital effect correction VPDB
0	0		0	2015	0.019	0.013	2.699	0.034		0	0		0	2015	-1.46	0.03	3.67	0.06	4
1	1		1	2014	0.056	0.018	2.637	0.015		1	1		1	2014	-1.645	0.03	3.6842	0.06	4.0142
2	2		2	2013	-0.05	0.016	2.411	0.034		2	2		2	2013	-1.734	0.03	3.6392	0.06	3.9692
3	3		3	2012	-0.294	0.016	2.78	0.034		3	3		3	2012	-1.534	0.03	3.5983	0.06	3.9283
4	4		4	2011	-0.034	0.014	3.145	0.035		4	4		4	2011	-1.562	0.03	3.5666	0.06	3.8966
5	5		5	2010	-0.13	0.015	2.632	0.022		5	5		5	2010	-1.253	0.03	3.539	0.06	3.869
6	6		6	2009	-0.191	0.019	2.257	0.043		6	6		6	2009	-0.731	0.03	3.6658	0.06	3.9958
7	7		7	2008	-0.044	0.014	3.26	0.032		7	7		7	2008	-1.128	0.03	3.6055	0.06	3.9355
8	8		8	2007	-0.256	0.017	2.854	0.033		8	8		8	2007	n.a.	n.a.	n.a.	n.a.	n.a.
9	9		9	2006	-0.094	0.012	2.901	0.035		9	9		9	2006	-0.788	0.03	3.677	0.06	4.007
10	10		10	2005	-0.002	0.018	2.735	0.02		10	10		10	2005	-1.052	0.03	3.6535	0.06	3.9835
11	11		11	2004	0.067	0.018	3.059	0.029		11	11		11	2004	-1.439	0.03	3.585	0.06	3.915
12	12		12	2003	n.a.	n.a.	n.a.	n.a.		12	12		12	2003		0.03		0.06
13	13		13	2002	0.094	0.011	3.282	0.023		13	13		13	2002	-1.589	0.03	3.6259	0.06	3.9559
14	14		14	2002	-0.153	0.03	2.825	0.06		14	14		14	2002	-1.706	0.03	3.49	0.06	3.82
15	15		15	2001	0.175	0.03	2.999	0.06		15	15		15	2001	-1.352	0.03	3.8313	0.06	4.1613
16										16	16		16	2000	-1.389	0.03	3.632	0.06	3.962
17										17	17		17	1999	-1.198	0.03	3.6525	0.06	3.9825
18										18
19										19	18		18	1998	-1.418	0.03	3.723	0.06	4.053
20	16		16	2000	n.a.	n.a.	n.a.	n.a.		20	19		19	1997	-0.946	0.03	3.677	0.06	4.007
21	17		17	1999	0.258	0.02	3.132	0.028		21	20		20	1996	n.a.	n.a.	n.a.	n.a.	n.a.
22	18		18	1998	-0.084	0.013	2.771	0.027		22	21		21	1995	-1.554	0.03	3.6913	0.06	4.0213
23	19		19	1997	-0.084	0.019	3.205	0.039		23	22		22	1994	n.a.	n.a.	n.a.	n.a.	n.a.
24	20		20	1996	0	0.038	2.99	0.027		24	23		23	1993	-1.22	0.03	3.87	0.06	4.2
25	21		21	1995	-0.041	0.015	2.715	0.038		25	24		24	1992	-1.454	0.03	3.5922	0.06	3.9222
26	22		22	1994	0.035	0.041	2.582	0.036		26	25		25	1991	-1.25	0.03	3.6975	0.06	4.0275
27	23		23	1993	0.079	0.023	2.808	0.025		27	26		26	1990	n.a.	n.a.	n.a.	n.a.	n.a.
28	24		24	1992	0.159	0.017	2.609	0.03		28	27	0	27	1989	-1.328	0.03	3.6883	0.06	4.0183
29	25		25	1991	n.a.	n.a.				29	28	1	28	1988	-1.508	0.03	3.6044	0.06	3.9344
30	26		26	1990	n.a.	n.a.				30	29	2	29	1987	-1.483	0.03	3.6331	0.06	3.9631
31	27	0	27	1989	0.263	0.013	3.249	0.031		31	30	3	30	1986	-1.594	0.03	3.6934	0.06	4.0234
32	28	1	28	1988	n.a.	n.a.				32	31	4	31	1985	-1.493	0.03	3.8538	0.06	4.1838
33	29	2	29	1987	-0.039	0.018	2.83	0.025		33	32	5	32	1984	-1.504	0.03	4.0143	0.06	4.3443
34	30	3	30	1986	0.087	0.014	2.835	0.022		34	33	6	33	1983	-1.056	0.03	3.8221	0.06	4.1521
35	31	4	31	1985	0.116	0.029	2.983	0.015		35	34	7	34	1982	-1.492	0.03	3.7741	0.06	4.1041
36	32	5	32	1984	0.086	0.013	3.031	0.027		36	35	8	35	1981	-1.462	0.03	3.6239	0.06	3.9539
37	33	6	33	1983	-0.101	0.023	2.794	0.034		37	36	9	36	1980	-1.145	0.03	3.7649	0.06	4.0949
38	34	7	34	1982	-0.008	0.02	2.833	0.035		38	37	10	37	1979	-1.499	0.03	3.6116	0.06	3.9416
39	35	8	35	1981	n.a.	n.a.	n.a.	n.a.		39	38	11	38	1978	n.a.	n.a.	n.a.	n.a.	n.a.
40	36	9	36	1980	n.a.	n.a.	n.a.	n.a.		40	39	12	39	1977.43	-1.273	0.03	3.7087	0.06	4.0387
41	37	10	37	1979	0.237	0.016	3.298	0.039		41	40	13	40	1976.46	-1.222	0.03	3.4767	0.06	3.8067
42	38	11	38	1978	0.313	0.01	3.076	0.024		42	41	14	41	1975.5	-1.307	0.03	3.8947	0.06	4.2247
		12	39	1977.43	n.a.	n.a.	n.a.	n.a.				15	42	1974.54	-1.331	0.06	3.585	0.06
		13	40	1976.46	-0.006	0.017	2.971	0.044				16	43	1973.57	n.a.	n.a.	n.a.	n.a.	n.a.
		14	41	1975.5	0.2	0.03	2.58	0.06				17	44	1972.61	n.a.	n.a.	n.a.	n.a.	n.a.
		15	42	1974.54	-0.03	0.03	2.71	0.06				18	45	1971.65	-1.04	0.03	4.18	0.06	4.51
		16	43	1973.57	0.24	0.03	2.64	0.06				19	46	1970.68	n.a.	n.a.	n.a.	n.a.	n.a.
		17	44	1972.61	n.a.	n.a.	n.a.	n.a.				20	47	1969.72	n.a.	n.a.	n.a.	n.a.	n.a.
		18	45	1971.65	0.15	0.03	2.92	0.06				21	48	1968.76	n.a.	n.a.	n.a.	n.a.	n.a.
		19	46	1970.68	0.237	0.02	3.033	0.013				22	49	1967.79	-0.97	0.038	3.768	0.06	4.098
		20	47	1969.72	0.41	0.03	2.74	0.06				23	50	1966.83	n.a.	n.a.	n.a.	n.a.	n.a.
		21	48	1968.76	n.a.	n.a.	n.a.	n.a.				24	51	1965.87	-1.04	0.034	3.735	0.06	4.065
		22	49	1967.79	0.34	0.03	3.03	0.06				25	52	1964.9	-0.951	0.03	3.492	0.06	3.822
		23	50	1966.83	0.161	0.009	3.719	0.029				26	53	1963.94	n.a.	n.a.	n.a.	n.a.	n.a.
		24	51	1965.87	0.29	0.03	2.9	0.06				27	54	1962.98	-0.978	0.03	3.483	0.06	3.813
		25	52	1964.9	0.142	0.022	2.862	0.017				28	55	1962.01	n.a.	n.a.	n.a.	n.a.	n.a.
		26	53	1963.94	0.15	0.03	2.58	0.06				29	56	1961.05	n.a.	n.a.	n.a.	n.a.	n.a.
		27	54	1962.98	0.284	0.017	2.936	0.047				30	57	1960.09	-1.328	0.03	3.497	0.06	3.827
		28	55	1962.01	-0.02	0.03	2.28	0.06				31	58	1959.12	n.a.	n.a.	n.a.	n.a.	n.a.
		29	56	1961.05	-0.072	0.024	2.607	0.069				32	59	1958.16	-1.372	0.03	3.734	0.06	4.064
		30	57	1960.09	0.21	0.024	2.55	0.06				33	60	1957.2	-1.16	0.03	4.232	0.06	4.562
		31	58	1959.12	n.a.	n.a.	n.a.	n.a.				34	61	1956.23	n.a.	n.a.	n.a.	n.a.	n.a.
		32	59	1958.16	0.42	0.024	3.62	0.06				35	62	1955.27	n.a.	n.a.	n.a.	n.a.	n.a.
		33	60	1957.2	0.249	0.024	3.47	0.06				36	63	1954.31	n.a.	n.a.	n.a.	n.a.	n.a.
		34	61	1956.23	0.22	0.024	2.53	0.06				37	64	1953.34	n.a.	n.a.	n.a.	n.a.	n.a.
		35	62	1955.27	0.219	0.024	3.099	0.06				38	65	1952.38	-1.406	0.03	3.559	0.06	3.889
		36	63	1954.31	0.21	0.03	3.05	0.06				39	66	1951.42	n.a.	n.a.	n.a.	n.a.	n.a.
		37	64	1953.34	n.a.	n.a.	2.352	0.06				40	67	1950.45	-1.173	0.03	3.815	0.06	4.145
		38	65	1952.38	0.19	0.03	2.48	0.06				41	68	1949.49	n.a.	n.a.	n.a.	n.a.	n.a.
		39	66	1951.42	0.112	0.02	2.826	0.029				42	69	1948.53	-1.161	0.03	3.511	0.06	3.841
		40	67	1950.45	0.15	0.03	2.53	0.06				43	70	1947.56	-1.242	0.03	3.749	0.06	4.079
		41	68	1949.49	0.126	0.03	3.123	0.06				44	71	1946.6	-1.345	0.03	3.371	0.06	3.701
		42	69	1948.53	0.09	0.03	2.07	0.06				45	72	1945.64	-1.153	0.03	3.304	0.06	3.634
		43	70	1947.56	n.a.	n.a.	1.982	0.06				46	73	1944.67	-1.464	0.03	3.513	0.06	3.843
		44	71	1946.6	-0.01	0.03	1.98	0.06				47	74	1943.71	n.a.	n.a.	n.a.	n.a.	n.a.
		45	72	1945.64	0.066	0.03	3.325	0.06				48	75	1942.74	-1.548	0.03	3.381	0.06	3.711
		46	73	1944.67	-0.08	0.03	2.27	0.06				49	76	1941.78	-1.09	0.03	3.546	0.06	3.876
		47	74	1943.71	0.014	0.03	2.861	0.06				50	77	1940.82	n.a.	n.a.	n.a.	n.a.	n.a.
		48	75	1942.74	0.18	0.03	2.31	0.06				51	78	1939.85	-1.154	0.03	3.95	0.06	4.28
		49	76	1941.78	0.216	0.02	3.165	0.033				52	79	1938.89	-1.147	0.03	3.563	0.06	3.893
		50	77	1940.82	0.248	0.016	3.066	0.027				53	80	1937.93	n.a.	n.a.	n.a.	n.a.	n.a.
		51	78	1939.85	0.229	0.016	3.308	0.035				54	81	1936.96	-1.091	0.03	3.202	0.06	3.532
		52	79	1938.89	0.26	0.03	2.47	0.06				55	82	1936	n.a.	n.a.	n.a.	n.a.	n.a.
		53	80	1937.93	0.251	0.018	3.23	0.015				56	83	1935.04	n.a.	n.a.	n.a.	n.a.	n.a.
		54	81	1936.96	0.38	0.03	2.51	0.06				57	84	1934.07	-1.67	0.03	3.6	0.06	3.93
		55	82	1936	0.325	0.018	3.223	0.028				58	85	1933.11	n.a.	n.a.	n.a.	n.a.	n.a.
		56	83	1935.04	n.a.	n.a.	n.a.	n.a.				59	86	1932.15	n.a.	n.a.	n.a.	n.a.	n.a.
		57	84	1934.07	0.23	0.03	2.67	0.06				60	87	1931.18	-1.469	0.03	3.572	0.06	3.902
		58	85	1933.11	0.28	0.03	2.7	0.06				61	88	1930.22	n.a.	n.a.	n.a.	n.a.	n.a.
		59	86	1932.15	0.307	0.011	2.883	0.035				62	89	1929.26	-0.97	0.03	3.375	0.06	3.705
		60	87	1931.18	0.3	0.03	2.33	0.06				63	90	1928.29	n.a.	n.a.	n.a.	n.a.	n.a.
		61	88	1930.22	0.244	0.018	3.197	0.052				64	91	1927.33	-0.943	0.03	3.482	0.06	3.812
		62	89	1929.26	0.09	0.03	2.6	0.06				65	92	1926.37	n.a.	n.a.	n.a.	n.a.	n.a.
		63	90	1928.29	-0.088	0.038	2.717	0.052				66	93	1925.4	n.a.	n.a.	n.a.	n.a.	n.a.
		64	91	1927.33	0.29	0.03	2.57	0.06				67	94	1924.44	n.a.	n.a.	n.a.	n.a.	n.a.
		65	92	1926.37	0.331	0.025	3.755	0.039				68	95	1923.48		0.03		0.06
		66	93	1925.4	0.31	0.03	2.64	0.06				69	96	1922.51	-0.847	0.03	3.526	0.06	3.856
		67	94	1924.44	0.177	0.023	2.806	0.022				70	97	1921.55	n.a.	n.a.	n.a.	n.a.	n.a.
		68	95	1923.48	0.19	0.03	2.43	0.06				71	98	1920.59	n.a.	n.a.	n.a.	n.a.	n.a.
		69	96	1922.51	0.1	0.016	2.622	0.036				72	99	1919.62	-1.006	0.03	3.825	0.06	4.155
		70	97	1921.55	0.06	0.03	2.72	0.06				73	100	1918.66	n.a.	n.a.	n.a.	n.a.	n.a.
		71	98	1920.59	n.a.	n.a.	n.a.	n.a.				74	101	1917.7	-0.44	0.03	4.033	0.06	4.363
		72	99	1919.62	n.a.	n.a.	n.a.	n.a.				75	102	1916.73	n.a.	n.a.	n.a.	n.a.	n.a.
		73	100	1918.66	0.043	0.011	3.172	0.032				76	103	1915.77	-1.017	0.03	3.505	0.06	3.835
		74	101	1917.7	0.12	0.03	2.48	0.06				77	104	1914.81	n.a.	n.a.	n.a.	n.a.	n.a.
		75	102	1916.73	0.11	0.017	2.898	0.022				78	105	1913.84	-1.187	0.03	3.528	0.06	3.858
		76	103	1915.77	n.a.	n.a.	n.a.	n.a.				79	106	1912.88	n.a.	n.a.	n.a.	n.a.	n.a.
		77	104	1914.81	-0.22	0.032	2.895	0.068				80	107	1911.92	-1.275	0.03	3.41	0.06	3.74
		78	105	1913.84	0.12	0.03	2.52	0.06				81	108	1910.95	-1.311	0.03	3.708	0.06	4.038
		79	106	1912.88	0.191	0.028	3.534	0.061				82	109	1909.99	n.a.	n.a.	n.a.	n.a.	n.a.
		80	107	1911.92	0.27	0.03	2.56	0.06				83	110	1909.03	-0.706	0.03	3.622	0.06	3.952
		81	108	1910.95	0.223	0.02	2.944	0.033				84	111	1908.06	-1.245	0.03	3.56	0.06	3.89
		82	109	1909.99	n.a.	n.a.	n.a.	n.a.				85	112	1907.1	n.a.	n.a.	n.a.	n.a.	n.a.
		83	110	1909.03	0.106	0.025	3.037	0.031				86	113	1906.14	-1.248	0.03	3.455	0.06	3.785
		84	111	1908.06	0.26	0.03	2.31	0.06				87	114	1905.17	-1.216	0.03	3.938	0.06	4.268
		85	112	1907.1	0.45	0.022	3.452	0.024				88	115	1904.21	-1.285	0.03	3.643	0.06	3.973
		86	113	1906.14	n.a.	n.a.	n.a.	n.a.				89	116	1903.25	-0.833	0.03	4.07	0.06	4.4
		87	114	1905.17	0.333	0.024	3.071	0.031				90	117	1902.28	-1.211	0.03	3.637	0.06	3.967
		88	115	1904.21	n.a.	n.a.	n.a.	n.a.				91	118	1901.32	-1.03	0.03	3.465	0.06	3.795
		89	116	1903.25	0.39	0.015	3.341	0.02				92	119	1900.36	-1.173	0.03	4.023	0.06	4.353
		90	117	1902.28	0.37	0.03	2.9	0.06				93	120	1899.39	-1.507	0.03	3.706	0.06	4.036
		91	118	1901.32	0.16	0.015	2.835	0.013				94	121	1898.43	-1.243	0.03	3.367	0.06	3.697
		92	119	1900.36	n.a.	n.a.	n.a.	n.a.				95	122	1897.47	-1.315	0.03	3.668	0.06	3.998
		93	120	1899.39	0.108	0.022	2.65	0.037				96	123	1896.5	-1.19	0.03	3.497	0.06	3.827
		94	121	1898.43	n.a.	n.a.	n.a.	n.a.				97	124	1895.54	n.a.	n.a.	n.a.	n.a.	n.a.
		95	122	1897.47	-0.095	0.03	2.74	0.025				98	125	1894.58	-1.61	0.03	3.573	0.06	3.903
		96	123	1896.5	n.a.	n.a.	n.a.	n.a.				99	126	1893.61	-1.411	0.03	3.556	0.06	3.886
		97	124	1895.54	0.061	0.031	2.614	0.029				100	127	1892.65	n.a.	n.a.	n.a.	n.a.	n.a.
		98	125	1894.58	n.a.	n.a.	n.a.	n.a.				101	128	1891.68	n.a.	n.a.	n.a.	n.a.	n.a.
		99	126	1893.61	n.a.	n.a.	n.a.	n.a.				102	129	1890.72	n.a.	n.a.	n.a.	n.a.	n.a.
		100	127	1892.65	-0.241	0.015	2.792	0.023				103	130	1889.76	n.a.	n.a.	n.a.	n.a.	n.a.
		101	128	1891.68	n.a.	n.a.	n.a.	n.a.				104	131	1888.79	n.a.	n.a.	n.a.	n.a.	n.a.
		102	129	1890.72	n.a.	n.a.	n.a.	n.a.				105	132	1887.83	n.a.	n.a.	n.a.	n.a.	n.a.
		103	130	1889.76	0.352	0.014	2.761	0.018				106	133	1886.87	-1.964	0.03	3.748	0.06	4.078
		104	131	1888.79	0.1	0.03	2.36	0.06				107	134	1885.9	n.a.	n.a.	n.a.	n.a.	n.a.
		105	132	1887.83	0.091	0.042	3.497	0.077				108	135	1884.94	n.a.	n.a.	n.a.	n.a.	n.a.
		106	133	1886.87	0.17	0.03	2.97	0.06				109	136	1883.98	-1.052	0.03	3.497	0.06	3.827
		107	134	1885.9	0.312	0.014	3.004	0.022				110	137	1883.01	n.a.	n.a.	n.a.	n.a.	n.a.
		108	135	1884.94	n.a.	n.a.	n.a.	n.a.				111	138	1882.05	-1.346	0.03	3.452		3.782
		109	136	1883.98	n.a.	n.a.	n.a.	n.a.				112	139	1881.09	n.a.	n.a.	n.a.	n.a.	n.a.
		110	137	1883.01	0.32	0.03	2.73	0.06				113	140	1880.12	-0.991	0.03	3.488	0.06	3.818
		111	138	1882.05	0.37	0.006	3.236	0.026				114	141	1879.16	n.a.	n.a.	n.a.	n.a.	n.a.
		112	139	1881.09	0.37	0.03	2.68	0.06				115	142	1878.2	-1.053	0.03	3.66	0.06	3.99
		113	140	1880.12	0.066	0.027	2.809	0.023				116	143	1877.23	n.a.	n.a.	n.a.	n.a.	n.a.
		114	141	1879.16	n.a.	n.a.	n.a.	n.a.				117	144	1876.27	-1.494	0.03	3.536	0.06	3.866
		115	142	1878.2	0.303	0.015	2.738	0.03				118	145	1875.31	n.a.	n.a.	n.a.	n.a.	n.a.
		116	143	1877.23	n.a.	n.a.	n.a.	n.a.				119	146	1874.34	-1.224	0.03	3.498	0.06	3.828
		117	144	1876.27	0.102	0.021	2.68	0.025				120	147	1873.38	n.a.	n.a.	n.a.	n.a.	n.a.
		118	145	1875.31	0.23	0.03	2.45	0.06				121	148	1872.42	n.a.	n.a.	n.a.	n.a.	n.a.
		119	146	1874.34	0.376	0.016	3.376	0.047				122	149	1871.45	n.a.	n.a.	n.a.	n.a.	n.a.
		120	147	1873.38	n.a.	n.a.	n.a.	n.a.				123	150	1870.49	-1.802	0.03	3.468	0.06	3.798
		121	148	1872.42	0.177	0.008	3.337	0.03				124	151	1869.53	n.a.	n.a.	n.a.	n.a.	n.a.
		122	149	1871.45	0.12	0.03	2.62	0.06				125	152	1868.56	-1.478	0.03	3.413	0.06	3.743
		123	150	1870.49	0.073	0.021	2.537	0.032				126	153	1867.6	n.a.	n.a.	n.a.	n.a.	n.a.
		124	151	1869.53	n.a.	n.a.	n.a.	n.a.				127	154	1866.64	-1.712	0.03	3.399	0.06	3.729
		125	152	1868.56	n.a.	n.a.	n.a.	n.a.				128	155	1865.67	n.a.	n.a.	n.a.	n.a.	n.a.
		126	153	1867.6	0.2		2.52	0.06				129	156	1864.71	-1.438	0.03	3.452	0.06	3.782
		127	154	1866.64	n.a.	n.a.	n.a.	n.a.				130	157	1863.75	n.a.	n.a.	n.a.	n.a.	n.a.
		128	155	1865.67	n.a.	n.a.	n.a.	n.a.				131	158	1862.78	-1.223	0.03	3.148	0.06	3.478
		129	156	1864.71	-0.059	0.017	2.734	0.02				132	159	1861.82	n.a.	n.a.	n.a.	n.a.	n.a.
		130	157	1863.75	n.a.	n.a.	n.a.	n.a.				133	160	1860.86	-1.103	0.03	3.506	0.06	3.836
		131	158	1862.78	-0.169	0.03	2.746	0.029				134	161	1859.89	n.a.	n.a.	n.a.	n.a.	n.a.
		132	159	1861.82	n.a.	n.a.	n.a.	n.a.				135	162	1858.93	-1.12	0.03	3.58	0.06	3.91
		133	160	1860.86	-0.114	0.037	3.084	0.056				136	163	1857.97	n.a.	n.a.	n.a.	n.a.	n.a.
		134	161	1859.89	n.a.	n.a.	n.a.	n.a.				137	164	1857	-1.092	0.03	3.226	0.06	3.556
		135	162	1858.93	0.145	0.011	2.889	0.019				138	165	1856.04	n.a.	n.a.	n.a.	n.a.	n.a.
		136	163	1857.97	n.a.	n.a.	n.a.	n.a.				139	166	1855.08	-1.15	0.03	3.49	0.06	3.82
		137	164	1857	0.057	0.01	2.795	0.019				140	167	1854.11	n.a.	n.a.	n.a.	n.a.	n.a.
		138	165	1856.04	n.a.	n.a.	n.a.	n.a.				141	168	1853.15	-1.249	0.03	3.418	0.06	3.748
		139	166	1855.08	0.305	0.016	3.048	0.031				142	169	1852.19	n.a.	n.a.	n.a.	n.a.	n.a.
		140	167	1854.11	n.a.	n.a.	n.a.	n.a.				143	170	1851.22	-1.232	0.03	3.628	0.06	3.958
		141	168	1853.15	0.362	0.012	2.972	0.029				144	171	1850.26	n.a.	n.a.	n.a.	n.a.	n.a.
		142	169	1852.19	n.a.	n.a.	n.a.	n.a.
		143	170	1851.22	0.377	0.003	2.988	0.021
		144	171	1850.26	n.a.	n.a.	n.a.	n.a.
								0.06
								0.06
								0.06
								0.06
								0.06
								0.06
								0.06
								0.06
								0.06
								0.06
								0.06
								0.06
								0.06
								0.06
								0.06
								0.06
								0.06
								0.06
								0.06
								0.06
								0.06
								0.06
								0.06
								0.06
								0.06
								0.06
								0.06
								0.06
								0.06
								0.06
								0.06
								0.06
								0.06
								0.06
								0.06
								0.06
								0.06
								0.06
								0.06
								0.06
								0.06
								0.06
								0.06
								0.06
								0.06
								0.06
								0.06
								0.06
								0.06
								0.06
								0.06
								0.06
								0.06
								0.06
								0.06
								0.06
								0.06
