# Supplementary material for: A multi-decadal record of oceanographic changes of the past ~165 years (1850-2015 AD) from Northwest of Iceland
Source: PLoS One. 2020 Sep 29;15(9):e0239373. doi: 10.1371/journal.pone.0239373 (PMC7523958; doi:10.1371/journal.pone.0239373)
Supplement: S3 Table — (XLSX) [file pone.0239373.s003.xlsx]

## Sheet: S3_Table
Splice Depth ( MC+GC) (cm)	AD	Tiepoints	error- CFCS model	Age-depth function	AD =-0,9634*depth +2015
0	2015	2015	0
0.5	2014.52		0
1	2014.04		0
1.5	2013.55		0
2	2013.07		0
2.5	2012.59		0
3	2012.11		0
3.5	2011.63		0
4	2011.15		1
4.5	2010.66		1
5	2010.18		1
5.5	2009.7		1
6	2009.22		1
6.5	2008.74		1
7	2008.26		1
7.5	2007.77		1
8	2007.29		1
8.5	2006.81		1
9	2006.33		1
9.5	2005.85		1
10	2005.37		1
10.5	2004.88		1
11	2004.4		2
11.5	2003.92		2
12	2003.44		2
12.5	2002.96		2
13	2002.48		2
13.5	2001.99		2
14	2001.51		2
14.5	2001.03		2
15	2000.55		2
15.5	2000.07		2
16	1999.59		2
16.5	1999.1		2
17	1998.62		2
17.5	1998.14		2
18	1997.66		2
18.5	1997.18		2
19	1996.7		2
19.5	1996.21		2
20	1995.73		2
20.5	1995.25		3
21	1994.77		3
21.5	1994.29		3
22	1993.81		3
22.5	1993.32		3
23	1992.84		3
23.5	1992.36		3
24	1991.88		3
24.5	1991.4		3
25	1990.91		3
25.5	1990.43		3
26	1989.95		3
26.5	1989.47		4
27	1988.99		4
27.5	1988.51		4
28	1988.02		4
28.5	1987.54		4
29	1987.06		4
29.5	1986.58		4
30	1986.1		4
30.5	1985.62		4
31	1985.13		4
31.5	1984.65		4
32	1984.17		4
32.5	1983.69		4
33	1983.21		4
33.5	1982.73		4
34	1982.24		4
34.5	1981.76		4
35	1981.28		4
35.5	1980.8		4
36	1980.32		4
36.5	1979.84		4
37	1979.35		5
37.5	1978.87		5
38	1978.39		5
39	1977.43		5
40	1976.46		5
41	1975.5		5
42	1974.54		5
43	1973.57		6
44	1972.61		6
45	1971.65		6
46	1970.68		6
47	1969.72		6
48	1968.76		6
49	1967.79		6
50	1966.83		6
51	1965.87		6
52	1964.9		6
53	1963.94		7
54	1962.98		7
55	1962.01		7
56	1961.05		7
57	1960.09		7
58	1959.12		7
59	1958.16		7
60	1957.2		7
61	1956.23		8
62	1955.27		8
63	1954.31	1954	8
64	1953.34		8
65	1952.38		8
66	1951.42		8
67	1950.45		8
68	1949.49		9
69	1948.53		9
70	1947.56		9
71	1946.6		9
72	1945.64		9
73	1944.67		9
74	1943.71		9
75	1942.74		9
76	1941.78		9
77	1940.82		9
78	1939.85		10
79	1938.89		10
80	1937.93		10
81	1936.96		10
82	1936		10
83	1935.04		10
84	1934.07		10
85	1933.11		10
86	1932.15		11
87	1931.18		11
88	1930.22		11
89	1929.26		11
90	1928.29		11
91	1927.33		11
92	1926.37		11
93	1925.4		11
94	1924.44		12
95	1923.48		12
96	1922.51		12
97	1921.55		12
98	1920.59		12
99	1919.62		12
100	1918.66		12
101	1917.7		12
102	1916.73		12
103	1915.77		12
104	1914.81		12
105	1913.84		13
106	1912.88		13
107	1911.92		13
108	1910.95		14
109	1909.99		14
110	1909.03		14
111	1908.06		14
112	1907.1		14
113	1906.14		14
114	1905.17		14
115	1904.21		14
116	1903.25		14
117	1902.28		15
118	1901.32		15
119	1900.36	1900	15
120	1899.39		15
121	1898.43		15
122	1897.47		15
123	1896.5		15
124	1895.54		15
125	1894.58		15
126	1893.61		15
127	1892.65		15
128	1891.68		15
129	1890.72		15
130	1889.76		15
131	1888.79		15
132	1887.83		15
133	1886.87		15
134	1885.9		15
135	1884.94		15
136	1883.98		15
137	1883.01		15
138	1882.05		15
139	1881.09		15
140	1880.12		15
141	1879.16		15
142	1878.2		15
143	1877.23		15
144	1876.27		15
145	1875.31		15
146	1874.34		15
147	1873.38		15
148	1872.42		15
149	1871.45		15
150	1870.49		15
151	1869.53		15
152	1868.56		15
153	1867.6		15
154	1866.64		15
155	1865.67		15
156	1864.71		15
157	1863.75		15
158	1862.78		15
159	1861.82		15
160	1860.86		15
161	1859.89		15
162	1858.93		15
163	1857.97		15
164	1857		15
165	1856.04		15
166	1855.08		15
167	1854.11		15
168	1853.15		15
169	1852.19		15
170	1851.22		15
171	1850.26		15
